# Supplementary material for: Two Sugarcane Expansin Protein-Coding Genes Contribute to Stomatal Aperture Associated with Structural Resistance to Sugarcane Smut
Source: J Fungi (Basel). 2024 Sep 3;10(9):631. doi: 10.3390/jof10090631 (PMC11433316; doi:10.3390/jof10090631)
Supplement: Supplementary file 1 [file jof-10-00631-s001.zip › Supplementary File S1.xlsx]

## Sheet: Table S1
Table S1 Primers used in this study
Primer	Sequence (5’-3’)	Purpose
qPCR-c103790F	TGCTTCCTCGTCTCTTCACC	RT-qPCR analysis
qPCR-c103790R	CGCAGTAGTAGTCGTTGTTGC
qPCR-c111037F	GTGCGTCAACCACATCCAGT
qPCR-c111037R	CCGTGGGAAGTTGCACCAG
qPCR-c113583F	ACCAACCACCGTTCTCATCC
qPCR-c113583R	CCACCTGATAGCAAGAGCCA
qPCR-c121409F	TGGTCCTTGGAGTGAGTCGT
qPCR-c121409R	GCCTTACAGACCCAAACGGA
GAPDHF	AGGACTCCAAGACCCTCCTC
GAPDHR	CTTCTTGGCACCACCCTTCA
35S-c111037F	atttggagaggacacgctgaGGATCcATGCTGAGCTCCCTGCCGC	Construction of transient expression vectors
35S-c111037R	ttattgccaaatgtttgaacgatcGAGCTcCTACCTTCGGAACTGCACGGGC
35S-c113583F	atttggagaggacacgctgaGGATCcATGGCTTCCAAGATTCAGCTCTTGTCCT
35S-c113583R	ttattgccaaatgtttgaacgatcGAGCTcTCACAACACCAATACCACAAACATCAGCAG

## Sheet: Table S2
Table S2 Statistics of RNA sequencing
Sample ID	Read Number	Base Number	Q30 (%)
GT42-1	23080833	6905497716	93.35
GT42-2	21012815	6284523758	93.16
GT42-3	24012438	7179222232	93.34
ZZ9-1	23659392	7083534776	93.39
ZZ9-2	22246323	6645745034	92.63
ZZ9-3	19556681	5851095060	93.31

## Sheet: Table S3
Table S3 Statistics of full-length distribution of sequencing fragments
Length Range	Unigene
200-300	37,688(37.67%)
300-500	20,843(20.83%)
500-1000	16,278(16.27%)
1000-2000	13,195(13.19%)
2000+	12,052(12.05%)
Total Number	100056
Mean Length	856.13
N50 Length	1751

## Sheet: Table S4
Table S4 KEGG enrichment analysis of differentially expressed genes
Pathway	ko_ID	DEG_in_Pathway	AllGene_in_Pathway	P-value	Corrected_P-value	Gene_id
DNA replication	ko03030	38	140	0	0	c101495.graph_c1;c103314.graph_c0;c105344.graph_c0;c107691.graph_c1;c108088.graph_c2;c108540.graph_c0;c110405.graph_c0;c110489.graph_c0;c111191.graph_c0;c112997.graph_c0;c113609.graph_c0;c115403.graph_c0;c115438.graph_c2;c115821.graph_c0;c117150.graph_c0;c118583.graph_c0;c118652.graph_c0;c119335.graph_c0;c120015.graph_c0;c120287.graph_c0;c120481.graph_c4;c122652.graph_c1;c123183.graph_c1;c123202.…
Phenylpropanoid biosynthesis	ko00940	57	344	0	0	c100133.graph_c0;c100178.graph_c0;c100461.graph_c0;c101800.graph_c0;c101900.graph_c0;c101900.graph_c1;c104738.graph_c0;c104847.graph_c1;c105454.graph_c0;c105649.graph_c0;c106452.graph_c0;c106867.graph_c0;c106886.graph_c0;c107053.graph_c0;c107383.graph_c0;c107627.graph_c0;c107943.graph_c0;c107962.graph_c1;c108138.graph_c0;c108225.graph_c0;c109026.graph_c0;c109271.graph_c0;c109298.graph_c0;c110211.…
Mismatch repair	ko03430	26	104	4.26789e-11	4.90807e-09	c103314.graph_c0;c105344.graph_c0;c107691.graph_c1;c108088.graph_c2;c108540.graph_c0;c110489.graph_c0;c111191.graph_c0;c112997.graph_c0;c113609.graph_c0;c115060.graph_c0;c115403.graph_c0;c115438.graph_c2;c117926.graph_c1;c120015.graph_c0;c120287.graph_c0;c120481.graph_c4;c121485.graph_c0;c123183.graph_c1;c123202.graph_c0;c123316.graph_c0;c124013.graph_c0;c124688.graph_c0;c82334.graph_c0;c94005.gr…
Homologous recombination	ko03440	23	114	4.63231e-08	5.32716e-06	c107691.graph_c1;c108088.graph_c2;c108540.graph_c0;c110489.graph_c0;c111191.graph_c0;c112997.graph_c0;c113609.graph_c0;c115075.graph_c0;c115403.graph_c0;c115438.graph_c2;c120015.graph_c0;c120287.graph_c0;c120481.graph_c4;c122931.graph_c1;c123183.graph_c1;c123202.graph_c0;c123316.graph_c0;c124013.graph_c0;c124688.graph_c0;c82334.graph_c0;c94005.graph_c0;c94675.graph_c0;c95612.graph_c0
Nucleotide excision repair	ko03420	25	142	2.01238e-07	2.31424e-05	c103314.graph_c0;c105344.graph_c0;c107691.graph_c1;c108088.graph_c2;c108540.graph_c0;c110405.graph_c0;c110489.graph_c0;c111191.graph_c0;c112997.graph_c0;c113609.graph_c0;c115403.graph_c0;c115438.graph_c2;c120015.graph_c0;c120287.graph_c0;c120481.graph_c4;c123183.graph_c1;c123202.graph_c0;c123316.graph_c0;c124013.graph_c0;c124688.graph_c0;c125126.graph_c0;c82334.graph_c0;c94005.graph_c0;c94675.gra…
Photosynthesis	ko00195	20	111	2.28843e-06	0.000263169	c100598.graph_c0;c100710.graph_c0;c100781.graph_c0;c102582.graph_c0;c102721.graph_c0;c103345.graph_c0;c103893.graph_c0;c104144.graph_c0;c104205.graph_c1;c105426.graph_c0;c110626.graph_c0;c111163.graph_c0;c114170.graph_c1;c87969.graph_c0;c90781.graph_c0;c92842.graph_c2;c93228.graph_c0;c94153.graph_c0;c96231.graph_c0;c98554.graph_c0
Flavonoid biosynthesis	ko00941	16	75	2.38976e-06	0.000274823	c100275.graph_c0;c104253.graph_c0;c106886.graph_c0;c107962.graph_c1;c108225.graph_c0;c109271.graph_c0;c110581.graph_c2;c113066.graph_c0;c114763.graph_c0;c115926.graph_c0;c116588.graph_c0;c117311.graph_c0;c119192.graph_c0;c119843.graph_c0;c88507.graph_c0;c95536.graph_c0
Cutin, suberine and wax biosynthesis	ko00073	11	37	2.95131e-06	0.0003394	c101098.graph_c0;c113218.graph_c0;c113701.graph_c0;c117535.graph_c0;c120140.graph_c0;c122003.graph_c0;c77121.graph_c0;c80837.graph_c0;c80941.graph_c0;c94870.graph_c0;c98248.graph_c0
Photosynthesis - antenna proteins	ko00196	11	39	5.23032e-06	0.000601487	c102929.graph_c0;c103654.graph_c0;c104545.graph_c0;c104545.graph_c1;c105098.graph_c0;c113319.graph_c0;c117953.graph_c0;c69090.graph_c0;c84487.graph_c0;c96861.graph_c0;c98608.graph_c0
Ubiquinone and other terpenoid-quinone biosynthesis	ko00130	16	80	5.82663e-06	0.000670063	c101900.graph_c0;c101900.graph_c1;c103014.graph_c0;c104688.graph_c0;c106015.graph_c0;c106886.graph_c0;c107943.graph_c0;c109256.graph_c0;c112472.graph_c1;c112715.graph_c2;c113683.graph_c0;c114763.graph_c0;c119493.graph_c0;c125769.graph_c0;c85872.graph_c0;c89880.graph_c0
Phenylalanine metabolism	ko00360	17	111	0.000112018	0.0128821	c100133.graph_c0;c100747.graph_c0;c101900.graph_c0;c101900.graph_c1;c103014.graph_c0;c105649.graph_c0;c106015.graph_c0;c106886.graph_c0;c107943.graph_c0;c114763.graph_c0;c115415.graph_c0;c118149.graph_c0;c125769.graph_c0;c85872.graph_c0;c86479.graph_c0;c89880.graph_c0;c98410.graph_c0
Cyanoamino acid metabolism	ko00460	16	104	0.000167578	0.0192715	c106453.graph_c0;c106867.graph_c0;c109298.graph_c0;c110211.graph_c0;c113108.graph_c1;c115167.graph_c0;c115481.graph_c0;c118111.graph_c0;c118370.graph_c0;c119020.graph_c0;c122554.graph_c0;c122782.graph_c0;c122858.graph_c0;c123591.graph_c0;c99391.graph_c0;c99965.graph_c2
Stilbenoid, diarylheptanoid and gingerol biosynthesis	ko00945	9	43	0.000456358	0.0524811	c106886.graph_c0;c107962.graph_c1;c108225.graph_c0;c109271.graph_c0;c114763.graph_c0;c115926.graph_c0;c116588.graph_c0;c119192.graph_c0;c88507.graph_c0
Diterpenoid biosynthesis	ko00904	6	25	0.00195205	0.224486	c103804.graph_c1;c104343.graph_c0;c111363.graph_c0;c115669.graph_c0;c123726.graph_c0;c89186.graph_c0
Starch and sucrose metabolism	ko00500	36	397	0.00215154	0.247427	c100604.graph_c0;c106867.graph_c0;c107489.graph_c0;c107622.graph_c0;c107622.graph_c1;c109298.graph_c0;c110211.graph_c0;c110465.graph_c0;c112653.graph_c0;c112789.graph_c0;c112883.graph_c1;c113108.graph_c1;c113111.graph_c0;c113468.graph_c0;c113468.graph_c1;c113581.graph_c1;c113651.graph_c0;c113752.graph_c0;c115079.graph_c0;c115167.graph_c0;c115902.graph_c0;c117315.graph_c0;c118111.graph_c0;c118160.…
Flavone and flavonol biosynthesis	ko00944	3	7	0.00491182	0.564859	c112497.graph_c0;c119843.graph_c0;c95536.graph_c0
Galactose metabolism	ko00052	17	158	0.00613376	0.705383	c106691.graph_c2;c108891.graph_c0;c109052.graph_c0;c109451.graph_c0;c109816.graph_c0;c110869.graph_c0;c112789.graph_c0;c113752.graph_c0;c117454.graph_c1;c118160.graph_c0;c120570.graph_c0;c124340.graph_c1;c124609.graph_c0;c54278.graph_c0;c72641.graph_c0;c91668.graph_c0;c97199.graph_c0
Fatty acid elongation	ko00062	10	75	0.00773691	0.889745	c101763.graph_c0;c103504.graph_c0;c105031.graph_c0;c105887.graph_c0;c109722.graph_c0;c112103.graph_c0;c119710.graph_c0;c122725.graph_c0;c81330.graph_c0;c84277.graph_c0
